# Supplementary material for: Effect of Resistant Dextrin on Intestinal Gas Homeostasis and Microbiota
Source: Nutrients. 2022 Nov 2;14(21):4611. doi: 10.3390/nu14214611 (PMC9654059; doi:10.3390/nu14214611)
Supplement: Supplementary file 1 [file nutrients-14-04611-s001.zip]

Archive with 1 entries (1 files):
- nutrients-1978430-supplementary.pdf
